# Supplementary material for: Regulatory Networks and Complex Interactions between the Insulin and Angiotensin II Signalling Systems: Models and Implications for Hypertension and Diabetes
Source: PLoS One. 2013 Dec 31;8(12):e83640. doi: 10.1371/journal.pone.0083640 (PMC3882141; doi:10.1371/journal.pone.0083640)
Supplement: File S3 — SBML file for the model. (XML) [file pone.0083640.s003.xml]

<?xml version="1.0" encoding="UTF-8"?>
<sbml xmlns="http://www.sbml.org/sbml/level2/version4" level="2" version="4">
<model metaid="untitled" id="untitled">
<annotation/>
<listOfUnitDefinitions>
<unitDefinition metaid="substance" id="substance" name="substance">
<listOfUnits>
<unit metaid="CDMT00036" kind="mole"/>
</listOfUnits>
</unitDefinition>
<unitDefinition metaid="volume" id="volume" name="volume">
<listOfUnits>
<unit metaid="CDMT00037" kind="litre"/>
</listOfUnits>
</unitDefinition>
<unitDefinition metaid="area" id="area" name="area">
<listOfUnits>
<unit metaid="CDMT00038" kind="metre" exponent="2"/>
</listOfUnits>
</unitDefinition>
<unitDefinition metaid="length" id="length" name="length">
<listOfUnits>
<unit metaid="CDMT00039" kind="metre"/>
</listOfUnits>
</unitDefinition>
<unitDefinition metaid="time" id="time" name="time">
<listOfUnits>
<unit metaid="CDMT00040" kind="second"/>
</listOfUnits>
</unitDefinition>
</listOfUnitDefinitions>
<listOfCompartments>
<compartment metaid="default" id="default" size="1" units="volume"/>
</listOfCompartments>
<listOfSpecies>
<species metaid="s1" id="s1" name="AKT" compartment="default" initialAmount="0.2">
<annotation/>
</species>
<species metaid="s2" id="s2" name="pIRS1" compartment="default" initialAmount="1.2955">
<annotation/>
</species>
<species metaid="s3" id="s3" name="NO" compartment="default" initialAmount="0.013">
<annotation/>
</species>
<species metaid="s4" id="s4" name="ANGII" compartment="default" initialAmount="0.13" hasOnlySubstanceUnits="true" charge="0">
<annotation/>
</species>
<species metaid="s5" id="s5" name="ROS" compartment="default" initialAmount="1.1504" hasOnlySubstanceUnits="true" charge="0">
<annotation/>
</species>
<species metaid="s6" id="s6" name="ONOO" compartment="default" initialAmount="0.1496" hasOnlySubstanceUnits="true" charge="0">
<annotation/>
</species>
<species metaid="s7" id="s7" name="sa3_degraded" compartment="default" initialAmount="0">
<annotation/>
</species>
<species metaid="s8" id="s8" name="sa4_degraded" compartment="default" initialAmount="0">
<annotation/>
</species>
<species metaid="s9" id="s9" name="sa5_degraded" compartment="default" initialAmount="0">
<annotation/>
</species>
<species metaid="s10" id="s10" name="sa6_degraded" compartment="default" initialAmount="0">
<annotation/>
</species>
</listOfSpecies>
<listOfParameters>
<parameter metaid="K1" id="K1" value="0.05" units="substance"/>
<parameter metaid="K2" id="K2" value="0.05" units="substance"/>
<parameter metaid="d1" id="d1" value="1" units="substance"/>
<parameter metaid="d2" id="d2" value="1" units="substance"/>
<parameter metaid="k1" id="k1" value="10" units="substance"/>
<parameter metaid="k2" id="k2" value="10" units="substance"/>
<parameter metaid="k3" id="k3" value="0.1" units="substance"/>
<parameter metaid="k4" id="k4" value="0.01" units="substance"/>
<parameter metaid="k5" id="k5" value="0.1" units="substance"/>
<parameter metaid="k6" id="k6" value="10" units="substance"/>
<parameter metaid="k7" id="k7" value="0.1" units="substance"/>
<parameter metaid="k8" id="k8" value="0.1" units="substance"/>
<parameter metaid="delta" id="delta" value="1" units="substance"/>
<parameter metaid="beta" id="beta" value="1" units="substance"/>
<parameter metaid="deltaon" id="deltaon" value="0.01" units="substance"/>
<parameter metaid="deltano" id="deltano" value="0.01" units="substance"/>
<parameter metaid="deltaang" id="deltaang" value="1" units="substance"/>
<parameter metaid="deltar" id="deltar" value="0.01" units="substance"/>
<parameter metaid="lambda" id="lambda" value="0.5" units="substance"/>
<parameter metaid="phi" id="phi" value="1" units="substance"/>
<parameter metaid="eta" id="eta" value="0.01" units="substance"/>
<parameter metaid="psi" id="psi" value="0.559" units="substance"/>
<parameter metaid="E2T" id="E2T" value="1" units="substance"/>
</listOfParameters>
<listOfReactions>
<reaction metaid="re2" id="re2" name="activation of AKT by pIRS1" reversible="false" fast="false">
<annotation/>
<listOfReactants>
<speciesReference metaid="CDMT00001" species="s2"/>
</listOfReactants>
<listOfProducts>
<speciesReference metaid="CDMT00002" species="s1"/>
</listOfProducts>
<kineticLaw metaid="CDMT00003">
<math xmlns="http://www.w3.org/1998/Math/MathML">
<apply>
<plus/>
<apply>
<minus/>
<apply>
<times/>
<apply>
<divide/>
<apply>
<plus/>
<ci> d1 </ci>
<ci> K1 </ci>
</apply>
<ci> K2 </ci>
</apply>
<ci> beta </ci>
<ci> s1 </ci>
<ci> s2 </ci>
</apply>
</apply>
<apply>
<divide/>
<apply>
<times/>
<apply>
<plus/>
<ci> d1 </ci>
<ci> K1 </ci>
</apply>
<ci> beta </ci>
<ci> s2 </ci>
<apply>
<power/>
<ci> s1 </ci>
<cn type="integer"> 2 </cn>
</apply>
</apply>
<apply>
<plus/>
<apply>
<power/>
<ci> K2 </ci>
<cn type="integer"> 2 </cn>
</apply>
<apply>
<times/>
<ci> K2 </ci>
<ci> s1 </ci>
</apply>
</apply>
</apply>
<apply>
<divide/>
<apply>
<times/>
<ci> d1 </ci>
<ci> beta </ci>
<ci> s2 </ci>
<ci> s1 </ci>
</apply>
<apply>
<plus/>
<ci> s1 </ci>
<ci> K2 </ci>
</apply>
</apply>
<apply>
<divide/>
<apply>
<times/>
<ci> K2 </ci>
<ci> E2T </ci>
<apply>
<minus/>
<cn type="integer"> 1 </cn>
<ci> s1 </ci>
</apply>
</apply>
<apply>
<plus/>
<apply>
<minus/>
<cn type="integer"> 1 </cn>
<ci> s1 </ci>
</apply>
<ci> K2 </ci>
</apply>
</apply>
</apply>
</math>
</kineticLaw>
</reaction>
<reaction metaid="re4" id="re4" name="activation of AKT by ONOO" reversible="false" fast="false">
<annotation/>
<listOfReactants>
<speciesReference metaid="CDMT00004" species="s6"/>
</listOfReactants>
<listOfProducts>
<speciesReference metaid="CDMT00005" species="s1"/>
</listOfProducts>
<kineticLaw metaid="CDMT00006">
<math xmlns="http://www.w3.org/1998/Math/MathML">
<apply>
<times/>
<ci> k3 </ci>
<ci> s6 </ci>
</apply>
</math>
</kineticLaw>
</reaction>
<reaction metaid="re5" id="re5" name="activation of pIRS1 by AKT and ANGII" reversible="false" fast="false">
<annotation/>
<listOfReactants>
<speciesReference metaid="CDMT00007" species="s1"/>
<speciesReference metaid="CDMT00008" species="s4"/>
</listOfReactants>
<listOfProducts>
<speciesReference metaid="CDMT00009" species="s2"/>
</listOfProducts>
<kineticLaw metaid="CDMT00010">
<math xmlns="http://www.w3.org/1998/Math/MathML">
<apply>
<minus/>
<apply>
<plus/>
<apply>
<times/>
<apply>
<divide/>
<apply>
<times/>
<apply>
<divide/>
<ci> delta </ci>
<ci> beta </ci>
</apply>
<ci> K2 </ci>
</apply>
<ci> K1 </ci>
</apply>
<ci> E2T </ci>
<ci> lambda </ci>
</apply>
<apply>
<times/>
<apply>
<minus/>
<ci> phi </ci>
<apply>
<times/>
<ci> eta </ci>
<apply>
<plus/>
<cn type="integer"> 1 </cn>
<apply>
<times/>
<ci> k7 </ci>
<ci> s4 </ci>
</apply>
</apply>
<ci> psi </ci>
</apply>
</apply>
<apply>
<minus/>
<cn type="integer"> 1 </cn>
<ci> s1 </ci>
</apply>
</apply>
</apply>
<apply>
<times/>
<ci> delta </ci>
<apply>
<plus/>
<ci> d1 </ci>
<ci> K1 </ci>
</apply>
<ci> s2 </ci>
</apply>
</apply>
</math>
</kineticLaw>
</reaction>
<reaction metaid="re6" id="re6" name="activation of NO by AKT" reversible="false" fast="false">
<annotation/>
<listOfReactants>
<speciesReference metaid="CDMT00011" species="s1"/>
</listOfReactants>
<listOfProducts>
<speciesReference metaid="CDMT00012" species="s3"/>
</listOfProducts>
<kineticLaw metaid="CDMT00013">
<math xmlns="http://www.w3.org/1998/Math/MathML">
<apply>
<times/>
<ci> k4 </ci>
<apply>
<minus/>
<cn type="integer"> 1 </cn>
<ci> s1 </ci>
</apply>
</apply>
</math>
</kineticLaw>
</reaction>
<reaction metaid="re7" id="re7" name="production of ONOO from NO and ROS" fast="false">
<annotation/>
<listOfReactants>
<speciesReference metaid="CDMT00014" species="s3"/>
<speciesReference metaid="CDMT00015" species="s5"/>
</listOfReactants>
<listOfProducts>
<speciesReference metaid="CDMT00016" species="s6"/>
</listOfProducts>
<kineticLaw metaid="CDMT00017">
<math xmlns="http://www.w3.org/1998/Math/MathML">
<apply>
<times/>
<ci> k8 </ci>
<ci> s3 </ci>
<ci> s5 </ci>
</apply>
</math>
</kineticLaw>
</reaction>
<reaction metaid="re8" id="re8" name="degradation of NO" reversible="false" fast="false">
<annotation/>
<listOfReactants>
<speciesReference metaid="CDMT00018" species="s3"/>
</listOfReactants>
<listOfProducts>
<speciesReference metaid="CDMT00019" species="s7"/>
</listOfProducts>
<kineticLaw metaid="CDMT00020">
<math xmlns="http://www.w3.org/1998/Math/MathML">
<apply>
<times/>
<ci> deltano </ci>
<ci> s3 </ci>
</apply>
</math>
</kineticLaw>
</reaction>
<reaction metaid="re9" id="re9" name="activation of ANG II from NO" reversible="false" fast="false">
<annotation/>
<listOfReactants>
<speciesReference metaid="CDMT00021" species="s3"/>
</listOfReactants>
<listOfProducts>
<speciesReference metaid="CDMT00022" species="s4"/>
</listOfProducts>
<kineticLaw metaid="CDMT00023">
<math xmlns="http://www.w3.org/1998/Math/MathML">
<apply>
<times/>
<ci> k6 </ci>
<ci> s3 </ci>
</apply>
</math>
</kineticLaw>
</reaction>
<reaction metaid="re10" id="re10" name="degradation of ANGII" reversible="false" fast="false">
<annotation/>
<listOfReactants>
<speciesReference metaid="CDMT00024" species="s4"/>
</listOfReactants>
<listOfProducts>
<speciesReference metaid="CDMT00025" species="s8"/>
</listOfProducts>
<kineticLaw metaid="CDMT00026">
<math xmlns="http://www.w3.org/1998/Math/MathML">
<apply>
<times/>
<ci> deltaang </ci>
<ci> s4 </ci>
</apply>
</math>
</kineticLaw>
</reaction>
<reaction metaid="re11" id="re11" name="activation of ROS from ANGII" reversible="false" fast="false">
<annotation/>
<listOfReactants>
<speciesReference metaid="CDMT00027" species="s4"/>
</listOfReactants>
<listOfProducts>
<speciesReference metaid="CDMT00028" species="s5"/>
</listOfProducts>
<kineticLaw metaid="CDMT00029">
<math xmlns="http://www.w3.org/1998/Math/MathML">
<apply>
<times/>
<ci> k5 </ci>
<ci> s4 </ci>
</apply>
</math>
</kineticLaw>
</reaction>
<reaction metaid="re12" id="re12" name="degradation of ROS" reversible="false" fast="false">
<annotation/>
<listOfReactants>
<speciesReference metaid="CDMT00030" species="s5"/>
</listOfReactants>
<listOfProducts>
<speciesReference metaid="CDMT00031" species="s9"/>
</listOfProducts>
<kineticLaw metaid="CDMT00032">
<math xmlns="http://www.w3.org/1998/Math/MathML">
<apply>
<times/>
<ci> deltar </ci>
<ci> s5 </ci>
</apply>
</math>
</kineticLaw>
</reaction>
<reaction metaid="re13" id="re13" name="degradation of ONOO" reversible="false" fast="false">
<annotation/>
<listOfReactants>
<speciesReference metaid="CDMT00033" species="s6"/>
</listOfReactants>
<listOfProducts>
<speciesReference metaid="CDMT00034" species="s10"/>
</listOfProducts>
<kineticLaw metaid="CDMT00035">
<math xmlns="http://www.w3.org/1998/Math/MathML">
<apply>
<times/>
<ci> deltaon </ci>
<ci> s6 </ci>
</apply>
</math>
</kineticLaw>
</reaction>
</listOfReactions>
</model>
</sbml>
